# Supplementary material for: Green inspired synthesis of zinc oxide nanoparticles using Silybum marianum (milk thistle) extract and evaluation of their potential pesticidal and phytopathogens activities
Source: PeerJ. 2023 Aug 14;11:e15743. doi: 10.7717/peerj.15743 (PMC10434149; doi:10.7717/peerj.15743)
Supplement: Supplemental Information 3 [file peerj-11-15743-s003.xlsx]

## Sheet: Pesticides-sitophilus
		Pesticidal activity
	Pesticidal activity against Sitophilus oryzae (%)
		Replications	24 H	48 H	72 H
		T1 (0.75%)	13.3333	20	40
		T1 (0.75%)	6.66667	20	26.6667
		T1 (0.75%)	6.66667	33.3333	33.3333
		T2 (1.5%)	6.66667	26.6667	40
		T2 (1.5%)	20	26.6667	40
	ZnO-NPs	T2 (1.5%)	20	33.3333	46.6667
		T3 (3%)	20	40	53.3333
		T3 (3%)	13.3333	26.6667	60
		T3 (3%)	26.6667	40	60
		T4 (6%)	13.3333	40	60
		T4 (6%)	20	33.3333	73.3333
		T4 (6%)	33.3333	40	86.6667
		T1 (0.75%)	6.66667	6.66667	13.3333
		T1 (0.75%)	0	0	6.66667
		T1 (0.75%)	0	6.66667	0
		T2 (1.5%)	6.66667	13.3333	13.3333
		T2 (1.5%)	0	6.66667	6.66667
		T2 (1.5%)	6.66667	6.66667	20
	Plant extract	T3 (3%)	6.66667	13.3333	20
		T3 (3%)	13.3333	13.3333	20
		T3 (3%)	6.66667	20	26.6667
		T4 (6%)	20	20	26.6667
		T4 (6%)	6.66667	13.3333	33.3333
		T4 (6%)	13.3333	20	13.3333
		T1 (0.75%)	26.6667	53.3333	93.3333
		T1 (0.75%)	40	60	93.3333
		T1 (0.75%)	46.6667	80	86.6667
		T2 (1.5%)	46.6667	73.3333	100
		T2 (1.5%)	53.3333	86.6667	100
	Control (Pyriproxyfen)	T2 (1.5%)	66.6667	80	86.6667
		T3 (3%)	66.6667	86.6667	100
		T3 (3%)	73.3333	86.6667	100
		T3 (3%)	86.6667	86.6667	100
		T4 (6%)	100	100	100
		T4 (6%)	100	100	100
		T4 (6%)	100	100	100

## Sheet: Pesticides-Tribolium
			Pesticidal activity
		Pesticidal activity against Tribolium castaneum (%)
		Replications	24 H	48 H	72 H
		T1 (0.75%)	6.66667	26.6667	46.6667
		T1 (0.75%)	13.3333	20	36.6667
		T1 (0.75%)	6.66667	33.3333	46.6667
		T2 (1.5%)	13.3333	33.3333	53.3333
		T2 (1.5%)	20	26.6667	60
	ZnO-NPs	T2 (1.5%)	20	40	53.3333
		T3 (3%)	13.3333	40	60
		T3 (3%)	26.6667	33.3333	66.6667
		T3 (3%)	20	46.6667	80
		T4 (6%)	26.6667	46.6667	80
		T4 (6%)	20	40	73.3333
		T4 (6%)	26.6667	46.6667	80
		T1 (0.75%)	6.66667	13.3333	13.3333
		T1 (0.75%)	0	6.66667	6.66667
		T1 (0.75%)	6.66667	0	6.66667
		T2 (1.5%)	6.66667	13.3333	20
		T2 (1.5%)	13.3333	20	26.6667
		T2 (1.5%)	6.66667	13.3333	20
	Plant extract	T3 (3%)	13.3333	13.3333	33.3333
		T3 (3%)	6.66667	20	33.3333
		T3 (3%)	13.3333	26.6667	20
		T4 (6%)	20	33.3333	40
		T4 (6%)	13.3333	20	46.6667
		T4 (6%)	20	26.6667	40
		T1 (0.75%)	26.6667	53.3333	93.3333
		T1 (0.75%)	33.3333	60	86.6667
		T1 (0.75%)	40	73.3333	86.6667
		T2 (1.5%)	33.3333	66.6667	93.3333
		T2 (1.5%)	53.3333	86.6667	100
	Control (Pyriproxyfen)	T2 (1.5%)	66.6667	80	86.6667
		T3 (3%)	60	80	100
		T3 (3%)	73.3333	86.6667	100
		T3 (3%)	80	86.6667	93.3333
		T4 (6%)	100	100	100
		T4 (6%)	100	100	100
		T4 (6%)	93.3333	100	100

## Sheet: Antibactarial activity
		Antibacterial activity
	Antibacterial activity of Silybum marianum against Pseudomonas syringae (mm)
	Treatments	T1 (0.75%)	T2 (1.5%)	T3 (3%)
	Plant extract	7.4	14.3	20.1
	Plant extract	8.3	15.2	19.3
	Plant extract	7.9	15.3	19.9
	ZnO-NPs	8.4	17.8	25.1
	ZnO-NPs	9.5	18.2	24.5
	ZnO-NPs	9.2	19.5	23.9
	Control (Ciprofloxacin)	19.9	28.5	35.4
	Control (Ciprofloxacin)	20.5	28.9	35.1
	Control (Ciprofloxacin)	20.7	29.1	35.9
	Antibacterial activity of Silybum marianum against Clavibacter michiganensis (mm)
	Treatments	T1 (0.75%)	T2 (1.5%)	T3 (3%)
	Plant extract	6.2	10.8	17.1
	Plant extract	5.6	12.1	16.9
	Plant extract	5.8	11.7	15.9
	ZnO-NPs	6.4	13.1	18.2
	ZnO-NPs	7.2	12.8	16.8
	ZnO-NPs	6.1	13.2	17.9
	Control (Ciprofloxacin)	19.2	26.8	33.4
	Control (Ciprofloxacin)	19.6	27.2	33.9
	Control (Ciprofloxacin)	19.9	26.5	33.6

## Sheet: Antifungal activity
		Antifungal activity
	Antifungal activity gainst Aspergillums niger (mm)
	Treatments	T1 (0.75%)	T2 (1.5%)	T3 (3%)
	Plant extract	6.8	10.2	17.3
	Plant extract	6.6	12.1	17.5
	Plant extract	6.5	11.4	17.9
	ZnO-NPs	10.4	13.1	18.2
	ZnO-NPs	9.2	12.8	16.8
	ZnO-NPs	9.1	12.1	17.9
	Control (Voriconazole)	19.2	26.8	33.4
	Control (Voriconazole)	19.6	27.2	33.9
	Control (Voriconazole)	19.9	26.5	33.6
	Antifungal activity gainst Fusarium oxysporum (mm)
	Treatments	T1 (0.75%)	T2 (1.5%)	T3 (3%)
	Plant extract	11.6	15.2	18.2
	Plant extract	11.9	13.8	18.7
	Plant extract	11.5	14.7	18.1
	ZnO-NPs	13.2	16.6	21.1
	ZnO-NPs	12.8	14.9	20.9
	ZnO-NPs	11.8	15.5	20.1
	Control (Voriconazole)	17.1	31.1	34.3
	Control (Voriconazole)	17.5	30.7	35.1
	Control (Voriconazole)	17.6	30.7	35.6
